# Supplementary material for: Protonation-State Dependence of Hydration and Interactions in the Two Proton-Conducting Channels of Cytochrome c Oxidase
Source: Int J Mol Sci. 2023 Jun 21;24(13):10464. doi: 10.3390/ijms241310464 (PMC10341450; doi:10.3390/ijms241310464)
Supplement: Supplementary file 1 [file ijms-24-10464-s001.zip]

Archive with 1 entries (1 files):
- ijms-2436278-supplementary.pdf
